# Supplementary material for: Classical non-homologous end-joining pathway utilizes nascent RNA for error-free double-strand break repair of transcribed genes
Source: Nat Commun. 2016 Oct 5;7:13049. doi: 10.1038/ncomms13049 (PMC5059474; doi:10.1038/ncomms13049)
Supplement: Supplementary Data 1 — Individual P-values obtained for each separate experiment, as indicated (Main and Supplementary figures). [file ncomms13049-s2.xlsx]

## Sheet: Sheet1
P-values calculations:		Two-sided unpaired Student’s t-test (http://www.ruf.rice.edu/~bioslabs/tools/stats/ttest.html)
		http://www.socscistatistics.com/pvalues/tdistribution.aspx
Main Figures
Figure 2a: P values
RNAP II ChIP	Gene pair	With GO
	GAPDH/NANOG	0.000249
	GAPDH/NeuroD	0.000204
	ß-Actin/NANOG	1.3e-05
	ß-Actin/NeuroD	1.4e-05
		With Bleo
	GAPDH/NANOG	0.00015
	GAPDH/NeuroD	0.00028
	ß-Actin/NANOG	1e-05
	ß-Actin/NeuroD	1.5e-05
PNKP ChIP		With GO
	GAPDH/NANOG	0.000182
	GAPDH/NeuroD	8.3e-05
	ß-Actin/NANOG	1e-05
	ß-Actin/NeuroD	1e-05
		With Bleo
	GAPDH/NANOG	0.00028
	GAPDH/NeuroD	0.0004
	ß-Actin/NANOG	1.4e-05
	ß-Actin/NeuroD	2.3e-05
53BP1 ChIP		With Bleo
	GAPDH/NANOG	0.000826
	GAPDH/NeuroD	0.000562
	ß-Actin/NANOG	2.7e-05
	ß-Actin/NeuroD	2e-05
Lig IV ChIP		With Bleo
	GAPDH/NANOG	0.000342
	GAPDH/NeuroD	0.000335
	ß-Actin/NANOG	1.5e-05
	ß-Actin/NeuroD	1.7e-05
Figure 2b: P values
Lig IV-ChIP		With CRISPR
	Site A	0.00178
	Site B	0.362
Lig IIIα-ChIP		With CRISPR
	Site A	0.0161
	Site B	9e-05
Figure 2c: P values
PNKP ChIP	Gene	Treatment pair	without Bleo
	HSP70	Mock/HS	< .00001
	HSP70	HS/DRB	0.000111
	HSP89	Mock/HS	1.2e-05
	HSP89	HS/DRB	0.002857
			With Bleo
	HSP70	Mock/HS	< .00001
	HSP70	HS/DRB	< .00001
	HSP89	Mock/HS	< .00001
	HSP89	HS/DRB	7.3e-05
53BP1 ChIP			Without Bleo
	HSP70	Mock/HS	< .00001
	HSP70	HS/DRB	0.000812
	HSP89	Mock/HS	< .00001
	HSP89	HS/DRB	0.000723
			With Bleo
	HSP70	Mock/HS	< .00001
	HSP70	HS/DRB	2.3e-05
	HSP89	Mock/HS	< .00001
	HSP89	HS/DRB	9.8e-05
Lig IV ChIP			Without Bleo
	HSP70	Mock/HS	< .00001
	HSP70	HS/DRB	0.000103
	HSP89	Mock/HS	< .00001
	HSP89	HS/DRB	0.000262
			With Bleo
	HSP70	Mock/HS	< .00001
	HSP70	HS/DRB	< .00001
	HSP89	Mock/HS	< .00001
	HSP89	HS/DRB	1.5e-05
RNAP II ChIP			Without Bleo
	HSP70	Mock/HS	< .00001
	HSP70	HS/DRB	6.9e-05
	HSP89	Mock/HS	< .00001
	HSP89	HS/DRB	0.000462
			With Bleo
	HSP70	Mock/HS	< .00001
	HSP70	HS/DRB	3.8e-05
	HSP89	Mock/HS	< .00001
	HSP89	HS/DRB	0.000408
Figure 3a: P values
53BP1 siRNA	Gene	Treatment pair
	HPRT1	Mock (-)/R	2.3e-05
	POLB	Mock (-)/R	0.000113
	NANOG	Mock (-)/R	0.156838
	OCT3/4	Mock (-)/R	0.05758
Lig IV siRNA	HPRT1	Mock (-)/R	1.7e-05
	POLB	Mock (-)/R	4.4e-05
	NANOG	Mock (-)/R	1
	OCT3/4	Mock (-)/R	0.156838
PNKP siRNA	HPRT1	Mock (-)/R	8.4e-05
	POLB	Mock (-)/R	0.000215
	NANOG	Mock (-)/R	0.025352
	OCT3/4	Mock (-)/R	0.018778
Figure 4c: P values
PNKP-RNAChIP
		TUBB	HPRT
	3 h	0.00183	0.005925
	6 h	<0.00001	<0.00001
53BP1-RNAChIP
		TUBB	HPRT
	3 h	0.001972	0.000608
	6 h	0.000431	0.000196
Figure 4d: P values
PNKP-RNAChIP
	Gene	with RnaseH
	TUBB	0.00289
	HPRT	0.000562
53BP1-RNAChIP
	Gene	with RnaseH
	TUBB	1.3e-05
	HPRT	0.000387
Figure 5b: P values
	Treatment group
	Mock(-)/RTI(+)	0.156838
Figure 5c: P values
HEK293-TetONlacZ
	with Dox	0.000746
Figure 5d: P values
HEK293-PcmvlacZ
	PNKP siRNA	0.001016
	Lig IV siRNA	0.001282
	RAD51 siRNA	0.812468
Supplementary Figures
Supplementary Fig. 3b	P-values
Gene
GAPDH	1.7e-05
ß-Actin	0.000202
NANOG	0.000328
NeuroD	0.000481
Supplementary Figure 3c		P-values
RNAP II ChIP	Gene pair
	GAPDH/NANOG	0.001135
	GAPDH/NeuroD	0.001135
	ß-Actin/NANOG	0.00042
	ß-Actin/NeuroD	0.000198
PNKP ChIP	Gene pair
	GAPDH/NANOG	0.000286
	GAPDH/NeuroD	0.003883
	ß-Actin/NANOG	0.002731
	ß-Actin/NeuroD	0.004078
53BP1 ChIP	Gene pair
	GAPDH/NANOG	0.001423
	GAPDH/NeuroD	0.003698
	ß-Actin/NANOG	0.000932
	ß-Actin/NeuroD	0.000432
Lig IV ChIP	Gene pair
	GAPDH/NANOG	0.000596
	GAPDH/NeuroD	0.000627
	ß-Actin/NANOG	0.0016
	ß-Actin/NeuroD	0.001479
Supplementary Figure 7c: P values
HEK293-PcmvlacZ		0.001689
